# Supplementary material for: Molecular Diagnostics and Control of Zoonotic Dermatophytosis: First Detection of Trichophyton indotineae in a Dog in Africa
Source: Animals (Basel). 2025 Sep 7;15(17):2622. doi: 10.3390/ani15172622 (PMC12427446; doi:10.3390/ani15172622)
Supplement: Supplementary file 1 [file animals-15-02622-s001.zip]

Archive with 10 entries (10 files):
- supplementary Figure S1.jpg
- supplementary Figure S2.jpg
- supplementary Figure S3.jpg
- supplementary Figure S4.jpg
- supplementary Figure S5.jpg
- supplementary Figure S6.jpg
- supplementary Figure S7.jpg
- supplementary Figure S8.jpg
- supplementary Figure S9.jpg
- Supplementary Materials.pdf
